# Supplementary material for: In vitro and in vivo antioxidant activities of inulin
Source: PLoS One. 2018 Feb 2;13(2):e0192273. doi: 10.1371/journal.pone.0192273 (PMC5796717; doi:10.1371/journal.pone.0192273)
Supplement: S1 Dataset — (XLS) [file pone.0192273.s001.xls]

## Sheet: Single-factor experiments
In vitro and in vivo antioxidant activities of inulin
Hong-Mei Shang1,2¶, Hai-Zhu Zhou1¶, Jun-Yan Yang1, Ran Li1, Hui Song3∗, Hong-Xin Wu4
Supporting Information S1 Dataset: Performance of laying hens
Dietary inulin concentration (g/kg)	Egg production (%)	Egg weight (g)	Egg mass (g/hen per d)	Feed consumption (g/hen per d)	Feed conversion ratio
0	95.26	62.32	59.36	113.47	1.91
0	94.47	61.23	57.84	114.66	1.98
0	95.19	64.23	61.14	113.53	1.86
0	94.07	62.42	58.72	114.68	1.95
0	94.2	63.14	59.48	116.4	1.96
0	94.39	63.45	59.89	113.31	1.89
5	94.91	62.15	58.99	114.69	1.94
5	95.18	63.45	60.39	114.7	1.9
5	94.91	63.22	60	117.57	1.96
5	95.26	64.57	61.51	114.45	1.86
5	94.81	62.11	58.89	115.83	1.97
5	95.22	63.22	60.2	115.84	1.92
10	96.11	61.55	59.16	116.81	1.97
10	95.81	62.45	59.83	117.07	1.96
10	95.31	62.44	59.51	114.54	1.92
10	95.22	64.89	61.79	116.83	1.89
10	95.42	64.85	61.88	117.57	1.9
10	95.15	62.44	59.41	114.45	1.93
15	96.22	62.11	59.76	115.83	1.94
15	95.42	62.14	59.29	116.46	1.96
15	96.15	65.74	63.21	117.61	1.86
15	95.02	63.15	60.01	117.38	1.96
15	95.15	62.96	59.91	115.7	1.93
15	95.34	62.54	59.63	115.35	1.93
20	94.91	61.49	59.16	114.67	1.92
20	95.16	61.52	58.7	115.3	1.94
20	95.24	65.08	62.58	116.44	1.84
20	95.17	62.52	59.41	116.21	1.94
20	95.18	62.33	59.31	114.54	1.91
20	95.32	61.91	59.03	114.2	1.92
