# Supplementary material for: In vitro and in vivo antioxidant activities of inulin
Source: PLoS One. 2018 Feb 2;13(2):e0192273. doi: 10.1371/journal.pone.0192273 (PMC5796717; doi:10.1371/journal.pone.0192273)
Supplement: S2 Dataset — (XLS) [file pone.0192273.s002.xls]

## Sheet: Single-factor experiments
In vitro and in vivo antioxidant activities of inulin
Hong-Mei Shang1,2¶, Hai-Zhu Zhou1¶, Jun-Yan Yang1, Ran Li1, Hui Song3∗, Hong-Xin Wu4
Supporting Information S1 Dataset: Serum antioxidant status of laying hens
Dietary inulin concentration (g/kg)	SOD (U/mL)	CAT (U/mL)	GSH-Px (U/mL)	T-AOC (U/mL)	MDA (nmol/mL)
0	169.92	4.79	1348.21	5.97	9.11
0	175.46	4.71	1361.21	6.03	8.95
0	168.4	4.94	1408.88	5.98	9.39
0	163.11	4.8	1391.43	6.04	9.12
0	173.12	4.86	1380.43	6.13	9.23
0	174.28	4.88	1346.43	5.96	9.27
5	171.93	5.58	1490.91	6.04	8.93
5	174.45	5.29	1491.04	6.04	8.46
5	165.09	5.27	1528.36	6.19	8.43
5	178.66	5.38	1487.79	6.02	8.61
5	175.45	5.18	1505.82	6.1	8.28
5	170.56	5.27	1505.95	6.44	8.43
10	195.36	5.6	1535.29	6.49	8.11
10	197.65	5.68	1538.97	6.5	8.23
10	186.03	5.68	1603.62	6.36	8.23
10	186.45	5.9	1635.65	6.49	8.55
10	198.87	5.9	1645.93	6.53	8.55
10	187.81	5.68	1602.23	6.36	8.23
15	212.19	6.23	1697.49	7.72	6.86
15	210.34	6.24	1646.95	7.76	6.86
15	214.45	6.23	1764.22	7.84	6.85
15	216.89	6.55	1760.73	7.83	7.2
15	222.34	6.56	1635.43	7.71	7.21
15	210.2	6.88	1790.28	7.69	7.57
20	200.61	6.21	1605.44	7.17	7.76
20	201.11	6.21	1614.18	7.21	7.77
20	203.34	6.57	1530.14	7.28	8.22
20	198.45	6.32	1626.92	7.26	7.89
20	210.13	6.3	1603.54	7.16	7.87
20	209.42	6.25	1598.78	7.14	7.82
